# Supplementary material for: ELAVL1a is an immunocompetent protein that protects zebrafish embryos from bacterial infection
Source: Commun Biol. 2021 Feb 26;4:251. doi: 10.1038/s42003-021-01777-z (PMC7910469; doi:10.1038/s42003-021-01777-z)
Supplement: Supplementary file 4 — Supplementary Data 1 [file 42003_2021_1777_MOESM4_ESM.xlsx]

## Sheet: Supplementary Data 1
Purpose	Name	Description	Sequence, 5'-3'
Primer for elavl1a cloning	P1	Sense	ATGTCGAACGGTTACGAAGACCACA
	P2	Antisense	CTACTTGTGCGACTTGCTTGTTTTG
Primer for qRT-PCR	P3	Sense	TAACCCTAATGATGCAGAAAGAGC
	P4	Antisense	AGGCAGCCCACTGATGTAAAG
	P5	Sense	GATGCGGAAACTGGAAAGGG
	P6	Antisense	AGGAGGGCAAAGTGGTAAACG
Primer for WISH	P7	Sense	CTTATCCGAGACAAAGTAGCAGG
	P8	Antisense	TGATGAAGAGTTTCCAGGCAC
Primer for ELAVL1a expresion in vitro	P9a	Sense	CCGGAATTCATGTCGAACGGTTACGAAGACCACA
	P10b	Antisense	CCCAAGCTTCTACTTGTGCGACTTGCTTGTTTTG
Primer for E1-180 expresion in vitro	P11a	Sense	CCGGAATTCATGTCGAACGGTTACGAAGACCACA
	P12b	Antisense	CCCAAGCTTCTTCACAGTCATCTGCTCAGCAGCG
Primer for E181-242 expresion in vitro	P13a	Sense	CCGGAATTCTTTGCAGCCAGTCCCAACCAAGTGA
	P14b	Antisense	CCCAAGCTTCCAGCCTGATGAAGAGTTTCCAGGC
Primer for E243-324 expresion in vitro	P15a	Sense	CCGGAATTCTGCATCTTCATCTACAACTTGGGCC
	P16b	Antisense	CCCAAGCTTCTACTTGTGCGACTTGCTTGTTTTG
Primer for site-directed mutagenesis	P17c	Sense, m1, V188G	CCAACCAAGGGAAAAACACACAAGTTATTCCCCA
	P18c	Antisense, m1, V188G	GTTTTTCCCTTGGTTGGGACTGGCTGCAAAGA
	P19c	Sense, m2, K189E	CCAAGTGGAAAACACACAAGTTATTCCCCAGG
	P20c	Antisense, m2, K189E	GTGTGTTTTCCACTTGGTTGGGACTGGCTGCA
	P21c	Sense, m3, V192G/I193S	AACACACAAGGTAGTCCCCAGGTGTATCACCAACA
	P22c	Antisense, m3, V192G/I193S	GGGACTACCTTGTGTGTTTTTCACTTGGTTGGG
	P23c	Sense, m4, R203G/R204G	AACAGTCTGGCGGCTTTGGAGGACCCGTCCACC
	P24c	Antisense, m4, R203G/R204G	CAAAGCGGCCAGACTGTTGGTGATACACCTGGG
aEcoR Ⅰ site underlined; bHind Ⅲ site underlined. cThe mutation site double underlined.
