# Supplementary material for: ELAVL1a is an immunocompetent protein that protects zebrafish embryos from bacterial infection
Source: Commun Biol. 2021 Feb 26;4:251. doi: 10.1038/s42003-021-01777-z (PMC7910469; doi:10.1038/s42003-021-01777-z)
Supplement: Supplementary file 5 — Supplementary Data 2 [file 42003_2021_1777_MOESM5_ESM.xls]

## Sheet: Sheet1
	Fig. 2b
	K	Gi	E	H	Sk	Mu	Sp	L	Gu	O	Te	Ta	Br
	1	1.50261	1.7472	4.20707	3.21355	3.01441	0.701169	4.4115	1.47297	16.9733	6.50865	2.17488	5.95303
	1.00489	1.496	1.62901	4.34505	3.07689	2.40476	0.761051	4.36884	1.41416	14.0323	6.49047	2.28089	5.79896
	0.959759	1.46505	1.54058	4.22068	3.13015	2.71685	0.65549	4.24191	1.48564	13.5168	7.45517	2.03202	5.11606
	Fig. 2c
	0	1	1.5	2.5	3.5	5.5	15	48	72	168
	1	0.900436	0.73077	0.71547	0.554792	0.436225	0.303094	0.144545	0.103982	0.068678
	1.03931	0.999012	0.857878	0.791918	0.622594	0.443513	0.312761	0.160221	0.103145	0.065695
	0.995104	0.9452	0.9133	0.769592	0.59943	0.449387	0.316213	0.150457	0.106476	0.0619266
	Fig. 3c
		TRX-His tag			BSA			rELAVL1a
	0	0.0611	0.0607	0.0639	0.0611	0.0607	0.0639	0.0813	0.0848	0.0869
	0.25	0.0613	0.0689	0.0728	0.0613	0.0689	0.0728	0.1199	0.2177	0.2245
	0.5	0.0617	0.0613	0.0657	0.0617	0.0613	0.0657	0.2982	0.1184	0.3275
	1	0.0613	0.0639	0.0624	0.0613	0.0639	0.0624	0.3793	0.4724	0.5058
	2	0.0704	0.0688	0.067	0.0604	0.0688	0.067	0.6712	0.5651	0.7102
	5	0.0658	0.0681	0.0668	0.0658	0.0681	0.0668	1.019	0.8542	1.0157
	10	0.0712	0.0695	0.0753	0.0712	0.0695	0.0753	1.1402	1.3216	1.1625
	25	0.1012	0.1053	0.1001	0.0712	0.0653	0.06001	1.3711	1.4787	1.387
	50	0.1471	0.1061	0.1325	0.071	0.061	0.0825	1.4724	1.5548	1.4096
	100	0.11	0.149	0.139	0.09	0.08	0.119	1.67	1.67	1.5
	Fig. 3d
		TRX-His tag			BSA			rELAVL1a
	0	0.0815	0.0811	0.10789	0.0815	0.0811	0.0789	0.0804	0.0788	0.0791
	0.25	0.0816	0.0868	0.08	0.0816	0.0868	0.0751	0.2174	0.1456	0.2553
	0.5	0.1382	0.0854	0.0833	0.0824	0.0854	0.0833	0.4376	0.3994	0.3924
	1	0.1091	0.1091	0.1386	0.0917	0.0918	0.0861	0.6248	0.7972	0.7964
	2	0.1095	0.1092	0.129	0.0956	0.0928	0.0903	1.0097	1.043	0.9801
	5	0.1108	0.1094	0.1386	0.0879	0.0946	0.0986	1.1589	1.0337	1.1156
	10	0.1577	0.1117	0.1458	0.1077	0.1117	0.1058	1.2264	1.2021	1.1176
	25	0.1339	0.1598	0.1854	0.0939	0.1198	0.1454	1.3836	1.3555	1.2482
	50	0.1819	0.1426	0.2314	0.1419	0.1026	0.1914	1.4826	1.3064	1.4135
	100	0.1873	0.1919	0.2112	0.1273	0.1419	0.17129	1.5552	1.4369	1.5859
	Fig. 3e
		TRX-His tag			BSA			rELAVL1a
	0	0.126	0.1284	0.1275	0.1036	0.1004	0.1011	0.1016	0.116	0.1038
	0.25	0.123	0.1238	0.1231	0.1166	0.1005	0.1075	0.123	0.1521	0.1315
	0.5	0.1245	0.1309	0.1287	0.0989	0.0935	0.0912	0.1738	0.1774	0.1715
	1	0.1281	0.1355	0.1318	0.1041	0.1002	0.1012	0.2308	0.2251	0.2274
	2	0.1284	0.1381	0.1342	0.1056	0.1056	0.1036	0.3415	0.3222	0.3328
	5	0.1312	0.134	0.1346	0.104	0.097	0.1007	0.6061	0.5348	0.5234
	10	0.1308	0.1357	0.1335	0.0988	0.1077	0.1032	0.855	0.788	0.7415
	25	0.1303	0.1375	0.1319	0.1089	0.1062	0.1075	0.9339	0.887	0.8604
	50	0.1334	0.1349	0.1301	0.1234	0.1251	0.1255	1.1028	1.1955	1.1492
	100	0.1443	0.1465	0.1424	0.1818	0.1619	0.1738	1.2734	1.1938	1.2458
	Fig. 3f
		D-glucose			D-galactose			D-mannose			GlcNAc			GalNAc			N-acetyl-D-mannosamine			BSA			TRX-His tag
	0	1.223	1.2	1.3	1.162	1.121	1.115	1.02	1.03	1.1	1.3	1.288	1.279	1.212	1.198	1.17	1.1	1.08	1.12	0.056	0.044	0.044	0.076	0.074	0.074
	2.5	1.29	1.311	1.289	1.177	1.11	1.1	1.0975	1.0788	1.121	1.276	1.312	1.267	1.221	1.2	1.21	1.17	1.18	1.2	0.0571	0.0375	0.0775	0.0771	0.0775	0.0775
	5	1.288	1.277	1.288	1.15	1.2	1.13	1.101	1.112	1.133	1.3	1.265	1.279	1.198	1.188	1.198	1.11	1.17	1.09	0.0459	0.045	0.045	0.0759	0.075	0.075
	10	1.489	1.301	1.267	1.199	1.211	1.179	1.089	1.076	1.09	1.266	1.276	1.256	1.28	1.1	1.19	1.08	1.06	1.01	0.0451	0.0358	0.0258	0.0751	0.0758	0.0758
	20	1.488	1.276	1.188	1.189	1.198	1.177	1.111	1.0921	1.089	1.267	1.049	1.296	1.192	1.314	1.199	1.03	1.19	1.04	0.0487	0.0464	0.0264	0.0787	0.0764	0.0764
	Fig. 3g
		rELAVL1a			rELAVL1a+LTA			TRX-His tag
	0	1.2473	1.2551	1.2633	1.2711	1.2787	1.287	0.0615	0.0611	0.0878
	0.25	1.2471	1.2498	1.2713	1.1402	1.1216	1.1625	0.0516	0.0568	0.071
	0.5	1.2711	1.2787	1.2807	1.019	0.9542	1.0157	0.1082	0.0554	0.0533
	1	1.2473	1.255	1.2639	0.9248	0.9972	1.0964	0.0791	0.0791	0.1086
	2	1.2513	1.255	1.2765	0.9712	0.9651	0.8233	0.0795	0.0792	0.099
	5	1.2466	1.3476	1.2699	0.6793	0.5724	0.6958	0.0708	0.0694	0.0986
	10	1.2373	1.3507	1.263	0.4376	0.4794	0.3624	0.1177	0.0717	0.1058
	25	1.2407	1.4163	1.3132	0.2774	0.3456	0.3553	0.0839	0.1098	0.1354
	50	1.2517	1.3476	1.3638	0.3474	0.2156	0.3053	0.1119	0.0726	0.1614
	Fig. 3h
		rELAVL1a			rELAVL1a+LPS			TRX-His tag
	0	1.4836	1.4981	1.4991	1.4836	1.4555	1.4822	0.0715	0.0711	0.0978
	0.25	1.4722	1.2196	1.5011	1.4664	1.4021	1.4176	0.0716	0.0768	0.0712
	0.5	1.4917	1.3216	1.6121	1.3989	1.3337	1.3956	0.1282	0.0754	0.0733
	1	1.4598	1.4167	1.5439	1.1871	1.1352	1.1251	0.0991	0.0991	0.1286
	2	1.4723	1.4234	1.4926	0.8793	0.8724	0.9958	0.0995	0.0692	0.1193
	5	1.4997	1.4525	1.3828	0.7793	0.6724	0.8058	0.0908	0.0894	0.1186
	10	1.4836	1.3769	1.4682	0.5593	0.5324	0.558	0.1077	0.0917	0.1005
	25	1.5023	1.4655	1.3721	0.2982	0.1843	0.3127	0.1039	0.0898	0.1098
	50	1.4681	1.5729	1.3926	0.2999	0.1771	0.185	0.1119	0.1326	0.0891
	Fig. 4a
	M. luteus		50 μg/ml rELAVL1a			35 μg/ml rELAVL1a			25 μg/ml rELAVL1a			10 μg/ml rELAVL1a			5 μg/ml rELAVL1a			Tris-HCl			TRX-His tag			2μg/ml kana
		0	0.0081	0.0065	0.0056	0.0032	0.0037	0.0033	0.0028	0.0013	0.0012	0.0024	0.0027	0.0021	0.0021	0.0029	0.0035	0.0026	0.0029	0.0038	0.0021	0.0019	0.0015	0	0	0
		1	0.0078	0.0068	0.0057	0.0034	0.0037	0.0033	0.0032	0.0027	0.0023	0.0031	0.0037	0.0023	0.0031	0.0031	0.0046	0.0039	0.0037	0.0043	0.0023	0.0021	0.0025	0	0	0
		2	0.0078	0.0066	0.0057	0.0034	0.0038	0.0033	0.0033	0.0033	0.0024	0.0045	0.0042	0.0024	0.0033	0.0043	0.0049	0.0076	0.0077	0.0062	0.0023	0.0039	0.0033	0	0	0
		3	0.0075	0.0061	0.0058	0.0035	0.0036	0.0035	0.0045	0.0035	0.0039	0.0053	0.0043	0.0025	0.0051	0.0057	0.0054	0.0213	0.0198	0.0205	0.0111	0.0124	0.0115	0	0	0
		4	0.0076	0.0062	0.0061	0.0036	0.0035	0.0036	0.0058	0.044	0.0053	0.0114	0.0076	0.0095	0.013	0.016	0.0145	0.0493	0.0535	0.0514	0.0271	0.0297	0.0284	0	0	0
		5	0.0073	0.0062	0.0066	0.005	0.0062	0.0056	0.0119	0.0283	0.0201	0.0591	0.043	0.051	0.0724	0.0612	0.0568	0.1081	0.0997	0.1039	0.0738	0.0799	0.077	0	0	0
		6	0.0072	0.0059	0.0067	0.0097	0.0176	0.0131	0.0404	0.0542	0.0473	0.1022	0.0988	0.1005	0.1637	0.1469	0.1453	0.1772	0.1822	0.1797	0.1819	0.162	0.1725	0	0	0
		7	0.0074	0.0059	0.0069	0.0265	0.0254	0.0251	0.0986	0.08	0.0893	0.1464	0.1583	0.1523	0.1801	0.1977	0.1789	0.1932	0.2181	0.2056	0.2058	0.1926	0.1988	0	0	0
		8	0.0082	0.0057	0.0071	0.0443	0.0402	0.0399	0.1102	0.1302	0.1202	0.1657	0.1959	0.1808	0.2183	0.2359	0.2271	0.2548	0.2449	0.2498	0.2425	0.2311	0.2368	0	0	0
		9	0.014	0.006	0.01	0.0656	0.0573	0.0565	0.1712	0.158	0.1646	0.2065	0.1965	0.2015	0.2729	0.2497	0.2513	0.2981	0.298	0.298	0.2926	0.277	0.2848	0	0	0
	E. coli	0	0.0029	0.0014	0.0025	0.0052	0.0042	0.0047	0.0022	0.0011	0.0017	0.0027	0.0038	0.0027	0.0021	0.0024	0.0015	0.0024	0.0034	0.0023	0.0021	0.0012	0.0035	0	0	0
		1	0.0038	0.0035	0.0027	0.0066	0.0042	0.0051	0.0022	0.0029	0.0025	0.0028	0.0038	0.0032	0.0031	0.0034	0.0025	0.0025	0.0036	0.0054	0.0024	0.0039	0.0045	0	0	0
		2	0.0056	0.0044	0.0044	0.0068	0.0044	0.0052	0.0025	0.0038	0.0026	0.0035	0.0045	0.0035	0.0041	0.0016	0.0035	0.0128	0.0139	0.0009	0.0031	0.0051	0.0065	0	0	0
		3	0.0054	0.0045	0.0044	0.0072	0.0048	0.0055	0.0029	0.0046	0.0027	0.0031	0.0046	0.0045	0.0097	0.0101	0.0085	0.0352	0.0417	0.0384	0.0321	0.0462	0.0391	0	0	0
		4	0.0051	0.0046	0.0046	0.0081	0.0086	0.0073	0.0073	0.0049	0.0061	0.0052	0.0081	0.0065	0.0513	0.0401	0.0457	0.1227	0.1181	0.1205	0.1169	0.1407	0.1386	0	0	0
		5	0.005	0.0046	0.0046	0.0167	0.0108	0.0127	0.0327	0.0279	0.0303	0.0487	0.0561	0.0524	0.1138	0.1021	0.1079	0.1609	0.1712	0.16	0.1526	0.1877	0.1701	0	0	0
		6	0.0051	0.0049	0.0047	0.0316	0.0269	0.0292	0.0445	0.0519	0.0442	0.1041	0.0953	0.0997	0.1649	0.1449	0.1649	0.185	0.1976	0.1913	0.1964	0.1957	0.196	0	0	0
		7	0.0047	0.0061	0.0054	0.0414	0.0396	0.0405	0.0645	0.0719	0.0623	0.1209	0.1438	0.1323	0.2121	0.1855	0.1988	0.2258	0.2438	0.2448	0.2367	0.2483	0.2425	0	0	0
		8	0.0048	0.0063	0.0055	0.0514	0.0411	0.0463	0.1076	0.113	0.1103	0.1703	0.1493	0.1598	0.2394	0.2317	0.2555	0.2603	0.2693	0.2748	0.2773	0.2933	0.2853	0	0	0
		9	0.0038	0.0059	0.0056	0.0543	0.0693	0.0616	0.1346	0.1435	0.1305	0.1914	0.189	0.1902	0.2684	0.242	0.2652	0.2991	0.2989	0.3002	0.3014	0.2999	0.2956	0	0	0
	E. tarda	0	0.0049	0.0029	0.0031	0.0032	0.0031	0.0025	0.0025	0.0035	0.0025	0.0035	0.0032	0.0045	0.0031	0.0033	0.0032	0.0025	0.0027	0.0026	0.0027	0.0025	0.0026	0	0	0
		1	0.0047	0.0024	0.0033	0.0039	0.0049	0.0044	0.0025	0.0039	0.0033	0.0035	0.0035	0.0055	0.0042	0.0045	0.0043	0.0026	0.0027	0.0035	0.0027	0.0028	0.0027	0	0	0
		2	0.0045	0.0024	0.0035	0.0066	0.0073	0.0072	0.0031	0.0041	0.0041	0.0036	0.0037	0.0065	0.0048	0.0051	0.0049	0.0036	0.0038	0.0037	0.0027	0.0031	0.0029	0	0	0
		3	0.0044	0.0025	0.0036	0.0121	0.0134	0.0115	0.0041	0.0043	0.0042	0.0052	0.0062	0.0077	0.0065	0.0056	0.0065	0.0041	0.0044	0.0045	0.0051	0.0047	0.0049	0	0	0
		4	0.0047	0.0034	0.0045	0.0137	0.0102	0.0119	0.0193	0.0218	0.0205	0.0126	0.0078	0.0102	0.024	0.0255	0.0275	0.0238	0.0323	0.0285	0.0281	0.0176	0.0228	0	0	0
		5	0.0057	0.0049	0.0053	0.0153	0.014	0.0146	0.0203	0.0246	0.0222	0.0419	0.0287	0.0353	0.0381	0.0476	0.0485	0.0748	0.0985	0.1065	0.0843	0.0794	0.088	0	0	0
		6	0.0067	0.0066	0.0066	0.0233	0.0222	0.0227	0.0411	0.0366	0.0395	0.0699	0.0581	0.064	0.1384	0.1207	0.1325	0.1525	0.1487	0.1536	0.1719	0.1591	0.1855	0	0	0
		7	0.0113	0.0116	0.0114	0.0222	0.0241	0.0235	0.0709	0.0685	0.0697	0.1158	0.0973	0.1065	0.1719	0.1891	0.1875	0.2197	0.1856	0.2265	0.2214	0.2091	0.2352	0	0	0
		8	0.0157	0.0073	0.0115	0.0243	0.0348	0.0295	0.085	0.0896	0.0883	0.1423	0.152	0.1571	0.2214	0.2191	0.2225	0.2411	0.2522	0.266	0.2487	0.2268	0.244	0	0	0
		9	0.0197	0.011	0.0153	0.0312	0.0432	0.0372	0.0962	0.1032	0.0997	0.1634	0.1722	0.1878	0.2418	0.2518	0.2468	0.2611	0.2522	0.2765	0.2456	0.2643	0.2795	0	0	0
	Fig. 5a
	M. luteus		Control			25 μg/ml rELAVL1a			50 μg/ml rELAVL1a			E. coli		Control			25 μg/ml rELAVL1a			50 μg/ml rELAVL1a
		1	596	592	604	737	732	738	851	841	849		1	619	615	640	841	829	860	932	926	930
		2	585	588	583	727	734	737	847	831	840		2	627	613	622	847	829	860	952	937	949
		3	581	578	571	718	727	739	859	827	827		3	621	617	637	841	835	849	973	952	953
		4	575	578	581	722	726	727	859	830	842		4	633	629	641	857	848	857	990	974	993
		5	583	572	585	718	729	720	851	831	823		5	627	606	639	853	837	853	998	983	963
		6	565	567	568	707	706	715	840	820	823		6	620	615	631	848	831	866	998	977	981
		7	569	559	570	713	713	719	841	815	817		7	623	619	637	842	831	861	1004	979	987
		8	543	553	561	699	711	719	824	808	813		8	627	630	642	848	846	853	1016	983	995
		9	562	564	569	705	716	707	850	817	819		9	602	606	625	841	831	827	1001	970	974
		10	544	552	545	706	701	707	826	804	810		10	629	624	640	858	851	854	1023	1005	1006
		11	560	549	563	710	711	718	831	807	813		11	620	623	628	857	854	847	1014	983	1006
		12	536	538	548	693	693	705	814	794	801		12	620	616	640	865	844	856	1014	994	996
		13	536	528	548	687	689	687	816	791	792		13	608	610	626	869	851	859	1010	989	988
		14	537	544	548	702	692	705	817	788	818		14	597	595	612	853	838	852	990	973	971
		15	539	539	549	707	710	711	835	815	809		15	607	610	639	872	863	853	1011	997	992
		16	545	539	545	706	707	706	832	802	805		16	607	609	637	873	861	844	1005	998	1001
		17	540	516	527	688	694	683	802	796	782		17	584	584	600	839	829	835	983	964	974
		18	532	534	541	699	693	698	814	793	806		18	595	601	604	854	845	842	988	979	974
		19	549	547	555	711	721	726	825	807	823		19	580	588	609	855	835	842	987	973	972
		20	564	557	555	713	717	718	831	810	819		20	599	600	620	873	855	860	1002	1005	990
		21	551	547	558	702	711	712	824	802	813		21	590	602	605	874	846	852	994	991	983
		22	559	544	563	710	714	715	837	813	816		22	589	583	601	858	842	841	998	972	978
		23	556	553	556	718	711	722	840	817	834		23	589	587	599	869	847	839	996	979	982
		24	554	554	554	711	711	720	836	824	823		24	594	591	616	883	868	852	1011	996	984
		25	554	548	546	722	709	713	844	813	826		25	559	569	583	841	834	835	968	959	954
		26	535	533	538	716	718	718	805	809	811		26	577	569	589	864	846	850	983	970	980
		27	561	543	558	713	716	719	835	812	824		27	576	576	589	861	846	841	980	976	967
		28	546	540	550	709	712	708	825	798	809		28	588	596	603	883	860	861	1000	996	993
		29	538	525	532	703	705	709	809	802	796		29	596	587	600	876	856	863	988	994	977
		30	551	545	553	711	702	710	823	806	811		30	582	581	593	875	856	850	977	974	964
	Fig. 5b
		M. luteus			E. coli
	PBS	4.1	5.6	5	4.1	4.7	5.5
	10 μg/ml rELAVL1a	20.8	21	19	15.8	14.9	15.2
	25 μg/ml rELAVL1a	33.3	31	30	20.4	24	21
	50 μg/ml rELAVL1a	44.9	45	41	35.3	37	40
	Fig. 6a
		M. luteus			E. coli
	PBS	199	211	206	225	226	229
	Ex	66	56	57	96	82	99
	Ex+AcAb	74	77	72	113	112	115
	Ex+ELAVL1aAb	154	157	133	186	203	194
	Fig. 6b
	BSA	10	10	11.1
	AcAb	10	10	10
	rELAVL1a	11.1	10	10
	rELAVL1a+AcAb	10	10	10
	ELAVL1aAb	10	8.88	10
	rELAVL1a+ELAVL1aAb	11.1	10	10
	PBS	68.9	70	67.8
	BSA	66.7	70	71.1
	AcAb	68.9	68.9	70
	rELAVL1a	54.4	55.6	53.3
	rELAVL1a+AcAb	56.6	55.6	57.8
	ELAVL1aAb	85.6	85.6	84.4
	rELAVL1a+ELAVL1aAb	84.4	85.6	84.4
	Fig. 6d
	No bacterial challenge	Control-MO	10	10	10
		elavl1a-MO	10	8	9
		elavl1a-MO + mRNA	8	12	10
	challenge with A. hydrophila	Control-MO	62	64	63
		elavl1a-MO	78	80	79
		elavl1a-MO + mRNA	66	68	67
	Fig. 7b
	M. luteus		50 μg/ml rE181-242			35 μg/ml rE181-242			25 μg/ml rE181-242			10 μg/ml rE181-242			5 μg/ml rE181-242			Tris-HCl			2μg/ml kana
		0	0.0049	0.0039	0.0045	0.0062	0.0042	0.0038	0.0023	0.0031	0.0017	0.0039	0.0038	0.0055	0.0027	0.0038	0.0065	0.0044	0.0054	0.0058	0	0	0
		1	0.0051	0.0055	0.0057	0.0069	0.0047	0.0049	0.0022	0.0049	0.0015	0.0045	0.0044	0.0065	0.0045	0.0048	0.0065	0.0045	0.0066	0.0059	0	0	0
		2	0.0061	0.0056	0.0069	0.0068	0.0055	0.0054	0.0045	0.0058	0.0049	0.0055	0.0065	0.0071	0.0055	0.0055	0.0071	0.0048	0.0065	0.0079	0	0	0
		3	0.0075	0.0065	0.0075	0.0072	0.0068	0.0064	0.0069	0.0066	0.0053	0.0063	0.0074	0.0085	0.0515	0.0534	0.0524	0.0514	0.0566	0.054	0	0	0
		4	0.0084	0.0082	0.0083	0.0081	0.0086	0.0083	0.0073	0.0079	0.0091	0.0352	0.0381	0.0366	0.0624	0.0707	0.0665	0.0697	0.1138	0.0682	0	0	0
		5	0.0089	0.0092	0.0096	0.0167	0.0308	0.0237	0.0327	0.0279	0.0303	0.0787	0.0761	0.0774	0.1424	0.1518	0.1471	0.1521	0.1783	0.1452	0	0	0
		6	0.0091	0.0094	0.0097	0.0316	0.0469	0.0392	0.0945	0.0896	0.0921	0.1441	0.1553	0.1497	0.2347	0.2484	0.2415	0.2461	0.2465	0.2463	0	0	0
		7	0.0097	0.0111	0.0104	0.0614	0.0696	0.0655	0.1276	0.1231	0.1253	0.1809	0.1938	0.1783	0.2755	0.2945	0.265	0.2864	0.299	0.2927	0	0	0
		8	0.0098	0.0113	0.0105	0.0914	0.0896	0.0905	0.1346	0.1435	0.1321	0.2203	0.2293	0.2248	0.3103	0.3213	0.3152	0.327	0.344	0.3155	0	0	0
		9	0.0111	0.0109	0.0109	0.1034	0.1089	0.1061	0.1414	0.1589	0.1301	0.2414	0.2489	0.2451	0.3307	0.3462	0.3355	0.3513	0.362	0.356	0	0	0
	E. coli	0	0.0046	0.0043	0.0039	0.0087	0.0088	0.0075	0.0039	0.0038	0.0041	0.0042	0.0035	0.0045	0.0056	0.0046	0.0042	0.0034	0.0033	0.0027	0	0	0
		1	0.0051	0.0048	0.0041	0.0089	0.0093	0.0097	0.0045	0.0047	0.0055	0.0051	0.0049	0.0064	0.0069	0.0078	0.0077	0.0046	0.0055	0.0069	0	0	0
		2	0.0056	0.0051	0.0053	0.0102	0.0103	0.0101	0.0055	0.0056	0.0065	0.0062	0.0055	0.0012	0.0086	0.0103	0.0096	0.0057	0.0066	0.0071	0	0	0
		3	0.0065	0.0067	0.0055	0.0106	0.0105	0.0116	0.0074	0.0069	0.0071	0.0078	0.0075	0.0065	0.0094	0.0112	0.0103	0.0083	0.0093	0.0097	0	0	0
		4	0.0065	0.0071	0.0061	0.0137	0.0132	0.0115	0.0091	0.0073	0.0077	0.0091	0.0098	0.0094	0.0471	0.0342	0.0355	0.0568	0.0523	0.0545	0	0	0
		5	0.0068	0.0071	0.0066	0.0136	0.0144	0.0131	0.0556	0.0571	0.0563	0.0628	0.0632	0.0637	0.0916	0.0918	0.0917	0.1021	0.1041	0.1031	0	0	0
		6	0.0068	0.0083	0.0069	0.0268	0.0221	0.0244	0.066	0.0609	0.0634	0.0868	0.0912	0.0884	0.146	0.1488	0.1474	0.1575	0.1596	0.1585	0	0	0
		7	0.0069	0.0085	0.0071	0.0306	0.0302	0.0304	0.0896	0.0871	0.0883	0.1365	0.1459	0.1314	0.2125	0.2119	0.2139	0.2257	0.2098	0.2077	0	0	0
		8	0.0071	0.0085	0.0072	0.0428	0.0442	0.0435	0.1201	0.133	0.1215	0.1786	0.1736	0.1751	0.2374	0.2418	0.2395	0.2432	0.263	0.2481	0	0	0
		9	0.0073	0.0088	0.0074	0.0473	0.0483	0.0478	0.1326	0.1325	0.1341	0.1953	0.1985	0.1965	0.2543	0.2803	0.2523	0.264	0.2684	0.2662	0	0	0
	Fig. 7c
		LTA						LPS
	Time	BSA			rE181-242			BSA			rE181-242
	0	0.126	0.1284	0.1253	0.1241	0.1379	0.1312	0.0811	0.0807	0.0839	0.0813	0.0848	0.0869
	0.25	0.123	0.1238	0.1244	0.6028	0.5934	0.5921	0.0813	0.0889	0.0928	0.8199	0.8177	0.8245
	0.5	0.1245	0.1309	0.1176	0.7598	0.742	0.7329	0.0817	0.0813	0.0857	0.9982	0.9184	0.9275
	1	0.1281	0.1355	0.1348	0.9274	0.9436	0.9155	0.0813	0.0839	0.0824	0.993	0.98724	0.98058
	2	0.1284	0.1381	0.1332	0.9962	0.986	0.9931	0.0904	0.0888	0.087	1.0012	1.051	0.9102
	5	0.1312	0.134	0.1336	0.9962	0.96	0.9531	0.0858	0.0881	0.0868	1.119	0.9542	1.1157
	10	0.1408	0.1357	0.1385	1.1444	1.1385	1.1434	0.0912	0.0895	0.0953	1.1402	1.1216	1.1625
	25	0.1503	0.1475	0.1477	1.2529	1.231	1.2496	0.1212	0.1253	0.1201	1.2711	1.2787	1.287
	50	0.1534	0.1549	0.1545	1.2628	1.2734	1.2781	0.1671	0.1661	0.1525	1.2724	1.2548	1.2096
	100	0.1543	0.1575	0.1544	1.2598	1.342	1.24	0.171	0.17	0.169	1.28	1.27	1.23
	Fig. 7d
		LTA						LPS
	Time	BSA			rE1-180			BSA			rE1-180
	0	0.023	0.0238	0.0232	0.0139	0.0101	0.012	0.023	0.0238	0.0234	0.0139	0.0101	0.0112
	0.25	0.0245	0.0309	0.0275	0.0177	0.0198	0.0185	0.0245	0.0309	0.0277	0.0177	0.0198	0.0185
	0.5	0.0281	0.0355	0.0308	0.0137	0.0176	0.0155	0.0281	0.0355	0.0318	0.0334	0.0325	0.0395
	1	0.0328	0.0338	0.0313	0.021	0.0273	0.0245	0.0328	0.0338	0.0325	0.0841	0.0871	0.0855
	2	0.0531	0.0534	0.0536	0.0334	0.0324	0.0335	0.0531	0.0534	0.0536	0.0966	0.0987	0.0975
	5	0.0641	0.0636	0.0635	0.0841	0.0871	0.0855	0.0641	0.0636	0.0635	0.1177	0.1303	0.1214
	10	0.0751	0.0747	0.0789	0.0966	0.0987	0.0965	0.0751	0.0747	0.0748	0.1266	0.1287	0.1275
	25	0.0853	0.0856	0.0841	0.1177	0.1303	0.124	0.0853	0.0855	0.0854	0.1477	0.1403	0.1434
	50	0.0943	0.0965	0.0934	0.1266	0.1287	0.1275	0.0943	0.0965	0.0954	0.1666	0.1687	0.1675
	100	0.1261	0.1284	0.1282	0.1777	0.1703	0.174	0.126	0.1284	0.1272	0.1977	0.1903	0.1924
	Fig. 7e
	Time	BSA			rE243-324			BSA			rE243-324
	0	0.003	0.0038	0.0034	0.0177	0.0303	0.024	0.106	0.1084	0.1072	0.106	0.1084	0.1072
	0.25	0.0045	0.0049	0.0047	0.0139	0.0101	0.012	0.103	0.1038	0.1034	0.103	0.1038	0.1031
	0.5	0.0061	0.0084	0.0072	0.0477	0.0498	0.0485	0.0281	0.0355	0.0318	0.1045	0.1009	0.1037
	1	0.0081	0.0095	0.0078	0.0637	0.0676	0.0655	0.0328	0.0338	0.0333	0.1081	0.1055	0.1068
	2	0.0084	0.0099	0.0082	0.0721	0.0673	0.0697	0.0531	0.0534	0.0532	0.1084	0.1081	0.1075
	5	0.0112	0.014	0.0126	0.0774	0.0645	0.0715	0.0641	0.0635	0.0636	0.1112	0.114	0.1146
	10	0.0408	0.0357	0.0382	0.0796	0.0732	0.0764	0.0751	0.0747	0.0748	0.1408	0.1357	0.1345
	25	0.0503	0.0475	0.0489	0.0712	0.0793	0.0755	0.0853	0.0854	0.0843	0.1503	0.1475	0.1419
	50	0.0534	0.0549	0.0541	0.0741	0.0727	0.0735	0.0943	0.0965	0.0954	0.1534	0.1549	0.1535
	100	0.0543	0.0565	0.0554	0.0766	0.0787	0.0776	0.126	0.1284	0.1272	0.1543	0.1565	0.1524
	Fig. 7f
	PBS	BSA	AcAb	ELAVL1aAb	E1-180	E181-242	E243-324	rELAVL1a	PBS	BSA	AcAb	E1-180	E243-324	E181-242	rELAVL1a	ELAVL1aAb	E181-242 + ELAVL1aAb	E181-242 + AcAb
	8	10	8	10	8	10	12	11.1	68	66	68	68	66	56	54.4	78	78	57
	12	10	12	8	10	8	10	10	66	70	68	66	68	58	55.6	78	74	56
	10	12	10	10	10	10	8	10	68	68	70	68	66	54	53.3	74	76	58
	Fig. 8c
			E181-242			m1			m2			m3			m4			Tris-HCl
	M. luteus	0	0.0084	0.0089	0.0085	0.0049	0.0029	0.0039	0.0032	0.0065	0.0047	0.0056	0.0032	0.0045	0.0058	0.0044	0.0033	0.0032	0.0073	0.0026
		1	0.0086	0.0096	0.0089	0.0047	0.0024	0.0041	0.0065	0.0068	0.0053	0.0057	0.0044	0.0045	0.0067	0.0045	0.0045	0.0055	0.0166	0.0065
		2	0.0087	0.0092	0.009	0.0045	0.0024	0.0044	0.0066	0.0066	0.0055	0.0055	0.005	0.0049	0.0074	0.0048	0.0057	0.0063	0.0096	0.0046
		3	0.0086	0.0091	0.0091	0.0044	0.0025	0.0051	0.0075	0.0061	0.0058	0.0079	0.0088	0.0092	0.0085	0.0049	0.0065	0.0072	0.0137	0.0178
		4	0.0088	0.0103	0.0093	0.0047	0.0034	0.0055	0.0076	0.0062	0.0061	0.0107	0.0101	0.0103	0.0247	0.044	0.0314	0.0684	0.0703	0.0693
		5	0.0089	0.0098	0.0095	0.0057	0.0046	0.0058	0.0083	0.0062	0.0062	0.0167	0.0181	0.0155	0.0737	0.0671	0.0704	0.127	0.1193	0.1195
		6	0.0088	0.0102	0.0099	0.0067	0.0066	0.0062	0.0087	0.0059	0.0065	0.0376	0.025	0.0243	0.1175	0.1281	0.1113	0.145	0.1691	0.1385
		7	0.0089	0.0101	0.0099	0.0113	0.0116	0.0114	0.0089	0.0059	0.0066	0.0612	0.0563	0.0587	0.175	0.1812	0.1781	0.1815	0.1947	0.1781
		8	0.0092	0.0098	0.0101	0.0157	0.0073	0.0115	0.0092	0.0057	0.0069	0.0717	0.0858	0.0687	0.2055	0.2191	0.1973	0.2485	0.2212	0.2225
		9	0.0097	0.0099	0.0102	0.0167	0.011	0.0153	0.011	0.0123	0.0115	0.0904	0.1185	0.0844	0.2198	0.2349	0.2235	0.2613	0.2474	0.2385
	E. coli	0	0.0044	0.0038	0.0041	0.0049	0.0029	0.0039	0.0094	0.0111	0.0081	0.0051	0.0046	0.0048	0.0031	0.0045	0.0038	0.0042	0.0038	0.0049
		1	0.0046	0.0039	0.0045	0.0047	0.0034	0.0041	0.0096	0.0111	0.008	0.0049	0.0051	0.0055	0.0034	0.0055	0.0045	0.0051	0.0055	0.0053
		2	0.0047	0.0069	0.0058	0.0045	0.0044	0.0045	0.0087	0.0109	0.0079	0.0055	0.0053	0.0054	0.0034	0.0061	0.0047	0.0061	0.0059	0.0064
		3	0.0056	0.0087	0.0075	0.0044	0.0057	0.0047	0.0086	0.0107	0.0096	0.0067	0.0071	0.0069	0.0051	0.0049	0.0055	0.0136	0.0145	0.0145
		4	0.0085	0.0098	0.0081	0.0047	0.0063	0.0055	0.0085	0.0103	0.0094	0.0107	0.0101	0.0104	0.0173	0.0207	0.0189	0.0392	0.0308	0.0319
		5	0.0083	0.0099	0.0081	0.0057	0.0069	0.0061	0.0083	0.0098	0.0099	0.0397	0.0236	0.0245	0.0537	0.0471	0.0504	0.0984	0.1197	0.0915
		6	0.0082	0.0101	0.0091	0.0067	0.0066	0.006	0.0082	0.01	0.0101	0.0476	0.047	0.0473	0.1207	0.1071	0.099	0.15	0.1344	0.1277
		7	0.008	0.0101	0.0093	0.0087	0.0088	0.0087	0.008	0.0101	0.0095	0.0812	0.0683	0.0575	0.1675	0.1712	0.1695	0.1802	0.1849	0.1825
		8	0.0081	0.0098	0.0089	0.0098	0.0099	0.0098	0.0178	0.0148	0.0141	0.1117	0.0986	0.0885	0.1955	0.1901	0.1928	0.2136	0.2184	0.216
		9	0.0087	0.0099	0.0092	0.0102	0.0101	0.0102	0.0177	0.0188	0.0155	0.1414	0.126	0.1137	0.2198	0.2249	0.2235	0.2586	0.223	0.2258
	Fig. 8d
		Time	rE181-242			m1			m2			m3			m4			TRX-His tag			BSA
	LTA	0	0.0759	0.0842	0.0801	0.0759	0.0742	0.0751	0.0813	0.0848	0.083	0.1008	0.1143	0.1075	0.0967	0.0887	0.0927	0.0615	0.0715	0.0663	0.076	0.074	0.075
		0.25	0.8199	0.8177	0.8188	0.8199	0.8177	0.8188	0.0813	0.0848	0.0831	0.1071	0.1064	0.1067	0.0995	0.0952	0.0973	0.1251	0.1224	0.1237	0.0771	0.0775	0.0773
		0.5	0.9982	0.9184	0.9583	0.9982	0.9184	0.9583	0.2199	0.2177	0.2188	0.1106	0.1111	0.1108	0.1033	0.1004	0.1018	0.1434	0.1556	0.1495	0.0759	0.075	0.0754
		1	0.9974	0.9936	0.9955	0.9274	0.9436	0.9355	0.2982	0.3184	0.3083	0.1455	0.1607	0.1531	0.116	0.119	0.1175	0.1337	0.1136	0.1236	0.0751	0.0758	0.0754
		2	1.0996	0.986	1.0428	0.9962	0.986	0.9911	0.4793	0.4724	0.4758	0.1305	0.1544	0.1424	0.1063	0.0955	0.1009	0.1343	0.1191	0.1267	0.0787	0.0764	0.0775
		5	0.9762	1.12	1.1531	1.0996	0.96	1.0298	0.6712	0.6651	0.6681	0.2685	0.2576	0.2631	0.175	0.16	0.1675	0.1376	0.1305	0.1341	0.0782	0.0786	0.0784
		10	1.1444	1.2785	1.1914	1.1444	1.1385	1.1414	1.022	0.9742	0.9166	0.4308	0.3904	0.4106	0.2237	0.2399	0.2318	0.1368	0.1283	0.1325	0.0843	0.0784	0.0813
		25	1.3729	1.211	1.2919	1.1309	1.211	1.2219	1.1402	1.1216	1.1309	0.464	0.4605	0.4622	0.253	0.267	0.26	0.1435	0.1349	0.1392	0.0955	0.0889	0.0922
		50	1.3828	1.2534	1.3181	1.2628	1.2734	1.2681	1.1741	1.1278	1.104	0.5292	0.5498	0.539	0.2719	0.2861	0.279	0.1478	0.1439	0.1458	0.1136	0.1125	0.1128
		100	1.3798	1.44	1.3399	1.2598	1.362	1.2409	1.2734	1.235	1.2546	0.6	0.6	0.6	0.289	0.291	0.29	0.149	0.15	0.1495	0.1299	0.1251	0.1275
	LPS	0	0.0813	0.0848	0.0869	0.0813	0.0848	0.0869	0.0813	0.0848	0.0869	0.1241	0.1379	0.1379	0.0967	0.0887	0.0983	0.0967	0.0887	0.0983	0.0811	0.0807	0.0839
		0.25	0.8199	0.8177	0.8245	0.8199	0.8177	0.8245	0.0813	0.0848	0.0869	0.1614	0.1659	0.1659	0.0995	0.0952	0.0921	0.0995	0.0952	0.0921	0.0813	0.0889	0.0928
		0.5	0.9982	0.9184	0.9275	0.9982	0.9184	0.9275	0.2199	0.2177	0.2245	0.2055	0.2066	0.2066	0.1033	0.1004	0.1162	0.1033	0.1004	0.1162	0.0817	0.0813	0.0857
		1	0.993	0.98724	0.98058	0.993	0.98724	0.98058	0.2982	0.3184	0.3275	0.2672	0.2532	0.2532	0.116	0.119	0.1364	0.116	0.119	0.1364	0.0813	0.0839	0.0824
		2	1.0012	1.051	0.9102	1.0012	1.051	0.9102	0.4793	0.4724	0.5058	0.2962	0.336	0.336	0.1363	0.123955	0.1126	0.1063	0.0955	0.1126	0.0904	0.0888	0.087
		5	1.119	0.9542	1.1157	1.119	0.9542	1.1157	0.6712	0.6651	0.7102	0.444	0.3852	0.3852	0.145	0.212	0.2129	0.115	0.12	0.129	0.0858	0.0881	0.0868
		10	1.1402	1.1216	1.1625	1.1402	1.1216	1.1625	1.019	0.9542	1.0157	0.5292	0.5331	0.5331	0.31237	0.21199	0.21356	0.1237	0.1199	0.1356	0.0912	0.0895	0.0953
		25	1.3711	1.2787	1.287	1.2711	1.2787	1.287	1.1402	1.1216	1.1625	0.6028	0.5934	0.5934	0.31253	0.21267	0.3165	0.1253	0.1267	0.165	0.1212	0.1253	0.1201
		50	1.32724	1.32548	1.32096	1.2724	1.2548	1.2096	1.1711	1.12787	1.287	0.7598	0.742	0.742	0.319	0.31861	0.31761	0.19	0.1861	0.1761	0.1671	0.1661	0.1525
		100	1.328	1.327	1.323	1.28	1.27	1.23	1.11372	1.23548	1.14096	0.7274	0.7436	0.7436	0.3389	0.3519	0.3119	0.189	0.19	0.19	0.171	0.17	0.169
